# Supplementary material for: Quality and Agronomic Trait Analyses of Pyramids Composed of Wheat Genes NGli-D2, Sec-1s and 1Dx5+1Dy10
Source: Int J Mol Sci. 2023 May 25;24(11):9253. doi: 10.3390/ijms24119253 (PMC10252852; doi:10.3390/ijms24119253)
Supplement: Supplementary file 1 [file ijms-24-09253-s001.zip]

Archive with 1 entries (1 files):
- ijms-2389008-supplementary.pdf
